# Supplementary material for: Morphological and Physiological Mechanisms of Melatonin on Delaying Drought-Induced Leaf Senescence in Cotton
Source: Int J Mol Sci. 2023 Apr 14;24(8):7269. doi: 10.3390/ijms24087269 (PMC10138977; doi:10.3390/ijms24087269)
Supplement: Supplementary file 1 [file ijms-24-07269-s001.zip]

Archive with 2 entries (2 files):
- ijms-2305429-Supplementary.pdf
- Raw date-SPSS-ANOVA.xlsx
